# Supplementary material for: Exploring Conventional and Green Extraction Methods for Enhancing the Polyphenol Yield and Antioxidant Activity of Hyssopus officinalis Extracts
Source: Plants (Basel). 2024 Jul 29;13(15):2105. doi: 10.3390/plants13152105 (PMC11313759; doi:10.3390/plants13152105)
Supplement: Supplementary file 1 [file plants-13-02105-s001.zip]

Archive with 1 entries (1 files):
- plants-3060481-supplementary.pdf
